# Supplementary material for: Magnetically assisted soft milli-tools for occluded lumen morphology detection
Source: Sci Adv. 2023 Aug 16;9(33):eadi3979. doi: 10.1126/sciadv.adi3979 (PMC10431716; doi:10.1126/sciadv.adi3979)
Supplement: Supplementary file 2 — Movies S1 to S9 [file sciadv.adi3979_movies_s1_to_s9.zip]

Archive with 9 entries (9 files):
- adi3979_Movie_S1.mp4
- adi3979_Movie_S2.mp4
- adi3979_Movie_S3.mp4
- adi3979_Movie_S4.mp4
- adi3979_Movie_S5.mp4
- adi3979_Movie_S6.mp4
- adi3979_Movie_S7.mp4
- adi3979_Movie_S8.mp4
- adi3979_Movie_S9.mp4
